# Supplementary material for: Compound Muscle Action Potential Parameters of the Extensor Digitorum Brevis in Sprinters and Sedentary Individuals: A Cross-Sectional Comparison
Source: J Funct Morphol Kinesiol. 2026 Apr 1;11(2):148. doi: 10.3390/jfmk11020148 (PMC13108091; doi:10.3390/jfmk11020148)
Supplement: Supplementary file 1 [file jfmk-11-00148-s001.zip]

Archive with 1 entries (1 files):
- jfmk-4228631-supplementary.pdf
